# Supplementary material for: Geochronological insights of middle miocene primates and vertebrate fauna of Ramnagar (J&K, India): Integrating litho- and magnetostratigraphy
Source: PLoS One. 2026 Feb 26;21(2):e0343500. doi: 10.1371/journal.pone.0343500 (PMC12944786; doi:10.1371/journal.pone.0343500)
Supplement: S1 Table — (XLSX) [file pone.0343500.s012.xlsx]

## Sheet: Sheet1
S1 Table. Palemagnetic data sampling information
Location/Formation	# of Sampling Horizons	# of Samples	# of Sampling Horizons with Line Fit	Percentage of Sampling Horizons with Line Fit	# of Samples with Line Fit	Percentage of Samples with Line Fit	# of Sampling Horizons with Great Circle Fit	Percentage of Sampling Horizons with Great Circle Fit	# of Samples with Great Circle Fit	Percentage of Samples with Great Circle Fit	# of Sampling Horizons with Site Mean	Percentage of Sampling Horizons with Site Mean
Main Section	55	172	53	96.36	168	97.67	2	3.63	4	2.32	33	62.26
Dehari	16	37	16	100	37	100	0	0	0	0	6	37.5
Sunetar 2	6	11	6	100	11	100	0	0	0	0	2	33.3
Thaplal	4	12	4	100	12	100	0	0	0	0	4	100
Rashole	2	5	2	100	5	100	0	0	0	0	1	50
Bassi	1	4	1	100	4	100	0	0	0	0	1	100
TOTAL	84	241	82	97.36	237	98.25	2	3.63	4	1.74	47	57.3
