# Supplementary material for: Geochronological insights of middle miocene primates and vertebrate fauna of Ramnagar (J&K, India): Integrating litho- and magnetostratigraphy
Source: PLoS One. 2026 Feb 26;21(2):e0343500. doi: 10.1371/journal.pone.0343500 (PMC12944786; doi:10.1371/journal.pone.0343500)
Supplement: S2 Table — (XLSX) [file pone.0343500.s013.xlsx]

## Sheet: Paleomag data
S2 Table: Least Square data of each sample and VGP
S/No	Section	Sample	Strat position (m)	ID	Steps Used	Geographic Declination	Geographic Inclination	Tilt corrected declinatino	Tilt corrected inclination	Error	VGP latitude	VGP longitude
1	Main section	D24MSS91A	150	LIN	TT 450-600	5.8	38.5	15.7	36.6	6.7	71.3022	203.016		D21- collected in 2021
2	Main section	D24MSS91B	150	LIN	TT 525-600	12	22.2	16.8	19.4	8.8	62.4417	217.353		D23- collected in 2023
3	Main section	D24MSS91C	150	LIN	TT 400-600	19.4	69.2	45	62.6	3.9	53.4928	134.134		D24- Collected in 2024
4	Main section	D24MSS92A	152	LIN	TT 400-600	5.6	21.5	10.6	20.2	12.1	65.6026	229.349
5	Main section	D21MSS9B	156	LIN	TT 200-700	341	68.5	330.8	56.6	7.6	46.3235	0.442926
6	Main section	D21MSS9C	156	LIN	TT 150-625	336.3	80.7	323.3	68.2	8.8	32.4846	8.43252
7	Main section	D21MSS9D	156	LIN	TT 150-585	287.2	72.5	397.2	60.2	5.4	39.0755	70.6216
8	Main section	D21MSS9E	156	LIN	TT 150-550	340.1	50	334.7	38.2	8.7	45.3387	7.44228
9	Main section	D21MSS9F	156	LIN	TT 150-600	344.5	40.9	333.9	29.6	6.7	61.136	333.456
10	Main section	D23MS01A	158.35	LIN	TT 500-600	193.8	-40.3	203.7	-36.6	1.3	-65.5	9.9
11	Main section	D23MS01B	158.35	LIN	TT500-580	209.4	-44.7	219.2	-37.8	0.9	-53.4	353.7
12	Main section	D23MS01D	158.35	LIN	TT500, 540-580	192.8	-40.5	202.9	-37	1	-66.3	10.4
13	Main section	D23MS02A	161.6	LIN	TT450-600	181.4	20.2	176.7	19.5	6.6	-47.06	80.0974
14	Main section	D23MS02B	161.6	LIN	TT 450-580	175.5	20.1	171	18.1	3.4	-47.0684	88.4253
15	Main section	D23MS02C	161.6	LIN	TT 450-580	171.8	4	171.2	1.6	8.4	-55.4045	90.9543
16	Main section	D23MS3A1	168.85	LIN	TT500-660	207.1	-31.7	213.4	-25.6	1.2	-53.9697	9.80502
17	Main section	D23MS3A2	168.85	LIN	TT500-660	180.4	-17.2	184.4	-17.2	3.4	-65.6716	64.7196
18	Main section	D23MS3C	168.85	LIN	TT500-660	203.3	-27.6	208.9	-22.4	1.9	-56.1156	17.2212
19	Main section	D23MS4A	170.55	LIN	TT 450-580	181.7	-30.7	189	-30	2.5	-71.4362	47.1539
20	Main section	D23MS04B	170.55	LIN	TT 450-580	192.3	-22.6	197.73	-19.8	4	-62.1347	35.4397
21	Main section	D23MS04C	170.55	LIN	TT 450-580	160.5	-31	168.6	-35.1	12.7	-73.1444	115.349
22	Main section	D23MS05B	175.9	LIN	TT 450-600	191	-14.3	194	-12	8	-60.2736	46.3021
23	Main section	D23MS05C	175.9	LIN	TT 500-680	174.2	-7.2	176	-9	11.1	-61.4981	83.7039
24	Main section	D23MS6A1	178.75	LIN	TT 450-640	169.5	-16.1	176	-18.5	5.2	-66.4227	85.2291
25	Main section	D23MS6B1	178.75	LIN	TT450-560	158.1	-27	164.9	-31.7	7.8	-69.2799	120.035
26	Main section	D23MS6C	178.75	LIN	TT 450-560	156.6	-16.7	160.8	-21.9	4.3	-62.2625	119.172
27	Main section	D23MS07B	179.85	LIN	TT 450-560	172	-40.1	183.2	-41.3	6.3	-80.5039	57.2783
28	Main section	D23MS07C	179.85	LIN	TT 500-580	195.6	-42.9	206.3	-38.7	6.2	-64.2891	3.87092
29	Main section	D23MS7D1	179.85	LIN	TT 450-580	161.3	-46	175.2	-49.2	2.3	-85.0944	133.181
30	Main section	D23MS8A1	182.3	LIN	TT 450-580	212	-37.8	219	-30.6	16.1	-51.2683	0.627778
31	Main section	D23MS8A2	182.3	LIN	TT 450-580	203	-55.5	218.3	-49.3	7.4	-57.4079	339.449
32	Main section	D23MS8B1	182.3	LIN	TT450-600	228	-57.8	239.4	-47.6	3.5	-39.4518	333.212
33	Main section	D23MS9A	184.95	LIN	TT450-600	169.9	-4.7	171.3	-7.4	3.9	-59.8129	92.7935
34	Main section	D23MS9B	184.95	LIN	TT 450-560	173	-32.1	181.3	-33.2	6	-75.2874	70.4542
35	Main section	D23MS09C	184.95	LIN	TT 450-580	168.5	-13.1	171.8	-15.9	4	-64.1793	94.2411
36	Main section	D21MSS10B	186	LIN	TT 300-675	306	88.4	316.2	79.4	11.6	17.2681	19.9811
37	Main section	D21MSS10E	186	LIN	TT 150-700	292.9	69	300	60.6	11.1	23.8811	349.594
38	Main section	D23MS11A	188.4	LIN	TT 450-580	190	-25.4	195.8	-23	8.3	-64.6549	36.8471
39	Main section	D23MS11D	188.4	LIN	TT 450-560	199	-43.1	209.7	-38.2	5.1	-61.3804	1.05453
40	Main section	D21MSS11A	191.5	GC	TT 250-625	223.9	-22.8	218.7	9.4	-20.8	-50.7744	290.953
41	Main section	D21MSS11C	191.5	GC	TT 250-600	182.6	-28.5	178.9	10.6	-18.6	-83.0618	205.684
42	Main section	D21MSS11D	191.5	LIN	TT 250-600	158.6	-32.2	156.7	10.2	-19.8	-65.6801	143.745
43	Main section	D21MSS11E	191.5	GC	TT 150-600	256.6	-44.9	243.3	14	-49.4	-24.2936	272.548
44	Main section	D23MS12D	194.65	LIN	TT450-600	161.1	-13.1	164.5	-17.5	8.2	-62.2	109.797
45	Main section	D23MS13A	198.85	LIN	TT 450-560	185.6	-38.7	195.6	-36.8	2.5	-71.4649	22.9189
46	Main section	D23MS13B	198.85	LIN	TT 450-560	197.3	-34.3	205.1	-30.1	6.7	-61.881	15.5017
47	Main section	D23MS13C	198.85	LIN	TT 450-540	202	-37.1	210.3	-31.8	1	-58.6116	7.61934
48	Main section	D23MS16D	205.05	LIN	TT 520-640	207.3	-35.6	214.6	-29.3	10.8	-54.3484	5.60294
49	Main section	D23MS17A1	207.7	LIN	TT 450-640	158.6	-16.6	162.8	-21.4	1.5	-63.1578	115.316
50	Main section	D23MS17B	207.7	LIN	TT 450-580	164	-31	172.2	-34.3	2.5	-74.3957	103.848
51	Main section	D23MS17C1	207.7	LIN	TT 500-580	173	-38.3	183.5	-39.2	3.2	-78.9582	58.1578
52	Main section	D23MS18B	209.1	LIN	TT 450- 660	202	-11.6	204.1	-7	1.8	-53.0514	32.6345
53	Main section	D23MS18C	209.1	LIN	TT 450- 660	197	-15.5	200.1	-11.8	1.9	-57.2985	36.0782
54	Main section	D23MS18D	209.1	LIN	TT 450- 640	215.8	-26.7	220.3	-19.1	2.6	-46.3996	7.78597
55	Main section	D23MS19A	211.2	LIN	TT 500-660	165.9	-47.9	180.7	-50	2.1	-87.9191	58.5242
56	Main section	D23MS19C1	211.2	LIN	TT 450-640	201.3	-49.2	213.7	-43.6	3.7	-59.8013	350.492
57	Main section	D23MS19C2	211.2	LIN	TT 500-600	161.8	-9.3	164.3	-13.6	4.8	-60.2872	108.144
58	Main section	D23MS20A	213.7	LIN	TT 450-580	191.7	-43	202.8	-39.6	2.9	-67.3902	6.66598
59	Main section	D23MS20B	213.7	LIN	TT 450-580	196.2	-36.3	204.6	-32.3	2.7	-63.1335	13.8842
60	Main section	D23MS20C	213.7	LIN	TT 450-580	196	-32.6	203.4	-28.7	1.9	-62.5184	19.217
61	Main section	D23MS21A	214.6	LIN	TT 450-500,520-560,600-640	157.5	-64.7	186.6	-67.2	7	-72.1552	269.292
62	Main section	D23MS21B	214.6	LIN	TT 450-660	149.4	-31.5	157.3	-37.9	2.1	-66.8067	141.266
63	Main section	D23MS21C	214.6	LIN	TT 450-560	162.3	-60.7	186.5	-62.6	2.4	-77.7201	277.849
64	Main section	D24S121A	215	LIN	TT 450-550	53.3	80.7	75.9	69	3.8	33.6568	120.523
65	Main section	D24S121B	215	LIN	TT 400-525,575-600	1.4	60.7	23.4	58.4	5.3	70.0965	140.188
66	Main section	D24S121C	215	LIN	TT 400-575	333.1	50.7	347.3	55.9	3.1	78.9357	8.17584
67	Main section	D24S122A	217	LIN	TT 400-525	356.8	38.7	7.3	38.8	10.6	77.341	222.779
68	Main section	D24S122B	217	LIN	TT 400-575	10.8	43.3	22.1	40.1	8.3	68.1295	186.76
69	Main section	D21MSS12A	219.4	LIN	TT 300-675	358.6	54.5	349.8	45	6.2	64.2082	13.3523
70	Main section	D21MSS12B	219.4	LIN	TT 300-625	346.4	43.3	342	32.7	3.9	66.7715	346.453
71	Main section	D21MSS12C	219.4	LIN	TT 300-700	350.6	53.2	343.7	42.9	4.6	62.788	0.877556
72	Main section	D21MSS12D	219.4	LIN	TT 300-700	350.4	50.4	344.1	40.1	5.3	40.1	358.569
73	Main section	D21MSS12E	219.4	LIN	TT 300-675	345.4	52.7	339.6	41.9	4	60.8679	353.911
74	Main section	D21MSS12F	219.4	LIN	TT 300-600	16.8	62.6	0.8	55.3	6.7	56.859	35.8864
75	Main section	D21MSS12G	219.4	LIN	TT 300-625	9.7	59.9	356.7	51.7	9.9	60.2	29.0838
76	Main section	D21MSS12H	219.4	LIN	TT 300-625	344	60	337	49.1	6.4	55.0739	358.467
77	Main section	D21MSS12I	219.4	LIN	TT 300-585	336.8	49.3	333.1	37.9	4.9	57.9112	342.171
78	Main section	D21MSS12J	219.4	LIN	TT 300-650	339.9	33	337.5	21.9	6.3	66.0699	327.039
79	Main section	D23MS22A	220	LIN	TT 450-600	191.4	-44.6	203.2	-41.3	4.3	-67.7065	3.37573
80	Main section	D23MS22D	220	LIN	TT 500,540,580-640	197.4	-52.7	212	-47.8	8.4	-62.3506	344.849
81	Main section	D23MS24A	221.8	LIN	TT 450-660	223	-49.1	232.1	-39.8	2.8	-43.2318	344.046
82	Main section	D23MS24B	221.8	LIN	TT 450-660	227.3	-45.3	234.6	-35.5	3.8	-39.8369	346.296
83	Main section	D23MS24C	221.8	LIN	TT 450-640	203.1	-52.4	216.6	-46.3	5.6	-58.1092	344.827
84	Main section	D23MS25A	223.7	LIN	TT450-600	182.2	-15.9	185.9	-15.5	8.1	-64.5168	61.6356
85	Main section	D23MS25B	223.7	LIN	TT 450-560	181.2	-7.5	182.9	-7.6	7	-60.9062	69.3654
86	Main section	D23MS25C1	223.7	LIN	TT 400-560	185.3	-31.5	193	-29.9	6.7	-69.5368	37.1258
87	Main section	D23MS26B	232	LIN	TT 450-560	195.9	-25.4	201.4	-21.8	3	-60.8965	27.9658
88	Main section	D23MS27A	233.15	LIN	TT 450-580	196.4	-31.4	203.4	-27.5	16.8	-62.017	20.3269
89	Main section	D23MS27B	233.15	LIN	TT 450-580	188.4	-20.6	193	-18.7	5.2	-63.9017	45.0472
90	Main section	D23MS27D	233.15	LIN	TT 450-560	196.2	-29.7	202.7	-25.9	5.7	-61.8179	22.7586
91	Main section	D23MS28A	234.05	LIN	TT 400-540	216.8	-34	222.8	-26.1	8.8	-46.7167	1.05407
92	Main section	D23MS28B	234.05	LIN	TT 400-520,560	217.1	-50.8	227.7	-42.4	8.8	-47.6967	343.82
93	Main section	D23MS28D	234.05	LIN	TT 400-500,540	210.1	-42.2	218.9	-35.2	16.4	-52.8575	356.571
94	Main section	D21MSS13E	238.4	LIN	TT 150-625	183.1	-46.5	175.1	-39.6	3.9	-78.8273	99.4152
95	Main section	D21MSS13H	238.4	LIN	TT 200-400	179.9	-4.9	179.7	1.9	8.3	-86.3374	39.4009
96	Main section	D23MS29A	239.2	LIN	TT 450-560	204	-51	216.8	-44.9	3.5	-57.5667	346.728
97	Main section	D23MS29B	239.2	LIN	TT 450-560	199.3	-24.5	204.3	-20.2	3.2	-58.3814	24.7921
98	Main section	D23MS29C	239.2	LIN	TT 500-580	192.1	-29.3	198.9	-26.4	2.1	-64.4762	28.4709
99	Main section	D23MS30B	240.05	LIN	TT 500-580	185.3	-38.3	195.2	-36.5	1.2	-71.5838	24.2136
100	Main section	D23MS30C	240.05	LIN	TT 500-580	178	-42	189.7	-41.7	2.5	-77.7754	28.701
101	Main section	D23MS30D	240.05	LIN	TT 500-580	187.8	-30.9	195.3	-28.8	2.1	-67.7341	33.1414
102	Main section	D23MS31A	240.3	LIN	TT 500-600	196.3	-26.9	202.1	-23.1	1.2	-61.0163	25.918
103	Main section	D23MS31B	240.3	LIN	TT 500-600	188.5	-32.8	196.4	-30.5	1.3	-67.9163	29.2377
104	Main section	D23MS31D	240.3	LIN	TT 500-600	197.3	-30	203.9	-26	1.9	-61.049	20.9212
105	Main section	D23MS32A	241.5	LIN	TT 500-580	173	-46.3	186.9	-46.9	1.7	-82.4423	21.6531
106	Main section	D23MS32B	241.5	LIN	TT 500-600	174.2	-43.8	186.8	-44.2	1.1	-80.9444	32.7501
107	Main section	D23MS32D	241.5	LIN	TT 450-600	178	-40.8	189.2	-40.5	0.9	-77.3896	32.9882
108	Main section	D23MS33A	244.85	GC	TT 500-580	293	54.5	302.9	66.3	6.8	45.0876	23.6414
109	Main section	D21MSS14A	245.2	LIN	TT 300-700	341.4	47.6	337.1	38.7	6.9	66.9706	322.799
110	Main section	D21MSS14B	245.2	LIN	TT 300-700	345	55.9	338.7	47.2	5.4	71.1748	337.494
111	Main section	D21MSS14C	245.2	LIN	TT 300-700	349.8	48	344.3	39.8	5.9	72.8189	313.116
112	Main section	D21MSS14D	245.2	LIN	TT 300-700	343	50.1	338.1	41.3	7.2	68.7452	325.769
113	Main section	D21MSS14E	245.2	LIN	TT 300-700	351.4	55.4	344.1	47.3	4.6	75.6672	332.035
114	Main section	D21MSS14F	245.2	LIN	TT 300-700	359.1	53.2	351.1	45.9	4.9	80.5517	312.258
115	Main section	D21MSS14G	245.2	LIN	TT 300-700	353.4	50.5	346.9	42.6	5.7	75.9757	313.564
116	Main section	D21MSS14H	245.2	LIN	TT 300-700	347.3	50	341.8	41.6	6.4	71.7485	321.09
117	Main section	D21MSS14I	245.2	LIN	TT 300-700	342.7	52.4	337.5	43.6	5.9	69.0806	330.771
118	Main section	D21MSS14J	245.2	LIN	TT 300-700	1.1	57.8	351.4	50.6	6.4	82.5719	336.494
119	Main section	D21MSS14K	245.2	LIN	TT 300-700	343.1	45.1	338.9	36.3	8.6	67.3664	316.791
120	Main section	D23MS34A	245.8	LIN	TT 450-580	236	-74	251.7	-62.5	2.4	-34.4349	311.445
121	Main section	D23MS34B	245.8	LIN	TT 500-580	182.1	-50.3	197.3	-48.6	7.1	-74.8694	353.017
122	Main section	D23MS34C	245.8	LIN	TT 500-540, 580-600	188	-27.3	194.4	-25.3	3.6	-66.494	37.9655
123	Main section	D23MS35B	248.3	LIN	TT 500-580	237	-47.6	243.3	-36.5	7.8	-32.8313	340.987
124	Main section	D23MS38A	254.7	LIN	TT 500-600	156.6	-23.2	162.4	-28.3	5.3	-66.1458	121.542
125	Main section	D23MS38C	254.7	LIN	TT450-560	184.2	-26	190.3	-24.9	4.6	-68.1516	47.419
126	Main section	D23MS38D	254.7	LIN	TT 500-600	188.2	-25.4	194.1	-23.4	4.8	-65.7075	39.9601
127	Main section	D23MS40A	258.5	LIN	TT 450-580	192.9	-52.6	208.1	-48.6	3.1	-65.8135	345.427
128	Main section	D23MS40C	258.5	LIN	TT 450-580	168.6	-42.3	180.7	-44.1	2.9	-83.0412	70.118
129	Main section	D23MS40D	258.5	LIN	TT 450-580	190.2	-38	199.7	-35.1	2	-67.8596	17.775
130	Main section	D23MS41B	260	LIN	TT 450-560	334.8	16.3	338.8	22	10.3	61.1067	302.514
131	Main section	D23MS41C	260	LIN	TT 450-560	336.2	52.4	353.6	56.4	11.3	83.2917	25.6439
132	Main section	D23MS42A	264.9	LIN	TT 520-580	19.5	62.8	39.5	56.8	0.9	57.5882	145.879
133	Main section	D23MS42C	264.9	LIN	TT 500-580	299	50.8	309.3	61.9	6.1	49.3578	15.1872
134	Main section	D23MS42D	264.9	LIN	TT 450-580	326.7	49.6	341.8	55.8	5.6	74.6211	3.76742
135	Main section	D23MS43A	272.9	LIN	TT 500-600	326.5	2534	332.6	32.5	3.6	61.1085	320.495
136	Main section	D23MS43B	272.9	LIN	TT 500-600	359	46.1	12.4	45.4	5.5	77.7458	190.856
137	Main section	D23MS43D	272.9	LIN	TT 450-580	341.8	47.6	356.6	50.7	4.3	86.8135	320.897
138	Main section	D23MS44A	274.2	LIN	TT 450-560	315.3	25.3	320.6	34.5	4.7	52.2191	333.793
139	Main section	D23MS44B	274.2	LIN	TT 450-580	344.2	27.8	351.3	31.1	4.1	72.1763	283.562
140	Main section	D23MS44C	274.2	LIN	TT 520-580	326.6	4.9	328.2	12.4	5.5	50.3011	310.413
141	Main section	D23MS45A	275.8	LIN	TT 500-560	357	24.1	2.9	24.7	2.8	69.9912	247.039
142	Main section	D23MS45C	275.8	LIN	TT 540-600	345	10.3	348.5	13.7	6.7	62.0434	280.295
143	Main section	D23MS45D	275.8	LIN	TT 500-560	352.7	21	357.9	22.6	6.9	68.8853	261.04
144	Main section	D23MS46C1	277.9	LIN	TT 500-600	7.1	12.7	9.8	11.3	4.1	61.4234	234.588
145	Main section	D23MS46C2	277.9	LIN	TT 450-600	38.7	35.7	44.8	27.4	2.2	45.5055	178.605
146	Main section	DS21MSS15A	285	LIN	TT 300-700	356.4	32	353.7	22	6.9	67.8797	271.974
147	Main section	DS21MSS15B	285	LIN	TT 300-700	348.9	40.1	346.2	29.8	5.4	69.0715	295.316
148	Main section	DS21MSS15C	285	LIN	TT 300-700	346.7	46.4	343.7	35.9	5.9	70.576	307.899
149	Main section	DS21MSS15D	285	LIN	TT 300-700	335.5	40.8	334.4	29.9	7.2	61.4428	315.683
150	Main section	DS21MSS15E	285	LIN	TT 300-700	0.3	42.9	355.8	33.5	4.6	75.0566	271.019
151	Main section	DS21MSS15F	285	LIN	TT 300-700	354.3	49.1	354.3	39.1	4.9	78.209	282.139
152	Main section	DS21MSS15G	285	LIN	TT 300-700	349	45.2	345.8	34.9	5.7	71.4309	302.041
153	Main section	DS21MSS15H	285	LIN	TT 300-700	1.1	50.9	355.2	41.5	6.4	80.1439	281.932
154	Main section	DS21MSS15I	285	LIN	TT 300-700	5.8	41.8	0.8	32.9	5.9	75.1361	252.408
155	Main section	DS21MSS15J	285	LIN	TT 300-700	348.3	42.5	345.4	32.1	6.4	69.7825	299.481
1	Dehari	D23DHD1B	289.75	LIN	TT 400-580	203.1	-49.2	215.3	-43.3	12.2	-58.3737	349.75
2	Dehari	D23DHD1C	289.75	LIN	TT 400-600	183.7	-54.7	201.2	-52.3	8.9	-72.2182	339.056
3	Dehari	D23DHD1D	289.75	LIN	TT 400-580	171	-42.8	183.3	-44	6.3	-82.423	52.0705
4	Dehari	D23DHD2A	293.3	LIN	TT 400-580	214.8	-37.9	222	-30.2	4.3	-48.6933	358.484
5	Dehari	D23DHD2D	293.3	LIN	TT 400-580	189.9	-34.7	198.3	-32	8.6	-67.4219	23.9043
6	Dehari	D23DHD3A	294.35	LIN	TT 500-580	169.4	-43.3	181.9	-44.8	10.4	-83.4116	60.2199
7	Dehari	D23DHD4A	295.7	LIN	TT 500-600	201.3	-28.9	207.4	-24.1	7.6	-57.843	17.6765
8	Dehari	D23DHD4B	295.7	LIN	TT 450-500,560-580	187.8	-46	200.5	-43.3	6.9	-70.5886	2.814
9	Dehari	D23DHD4C	295.7	LIN	TT 500-520, 540-560	232.8	-62.2	244	-51.3	14.1	-36.8223	327.492
10	Dehari	D23DHD5A	296.9	LIN	TT 400-580	189.2	-54.1	205.6	-50.7	4.8	-68.3239	341.874
11	Dehari	D23DHD5C	296.9	LIN	TT 450-640	153.1	-64.1	181.6	-67.6	7.1	-72.2447	258.559
12	Dehari	D23DHD6A	299.05	LIN	TT450-580	199.1	-54.6	214.3	-49.2	3.7	-60.7361	341.192
13	Dehari	D23DHD6C	299.05	LIN	TT 400-640	164.8	-39.3	175.8	-42	4.1	-80.6934	99.6107
14	Dehari	D23DHD7A	301.55	LIN	TT 520-580	193.5	-23.7	198.7	-20.6	5.4	-61.9636	33.1242
15	Dehari	D23DHD7B	301.55	LIN	TT 520-580	210.3	-47.8	221	-40.7	8.3	-52.8261	349.325
16	Dehari	D23DHD8B	303.6	LIN	TT 450-600	150.3	-44.3	163	-50	8.1	-75.429	161.923
17	Dehari	D23DHD8C	303.6	LIN	TT 520-580	159.2	-52.4	176.8	-55.6	0.8	-85.733	217.927
18	Dehari	D23DHD8D	303.6	LIN	TT 500-580	172	-44.4	185	-45.3	8.2	-82.6158	37.972
19	Dehari	D23DHD9B	305.9	LIN	TT 540-600	119.3	-71	157.2	-80.6	6.3	-49.2559	244.464
20	Dehari	D23DHD9C	305.9	LIN	TT 560-640	163.8	-51.2	180.5	-53.6	14.9	-88.5768	272.125
21	Dehari	D23DHD10A	307.3	LIN	TT 500-660	185.8	-53.5	202.3	-50.8	3.2	-71.111	343.041
22	Dehari	D23DHD10B	307.3	LIN	TT 500-660	164.3	-53.2	182.3	-55.3	2.7	-86.4079	286.505
23	Dehari	D23DHD10C	307.3	LIN	TT 450-660	183.1	67.7	209.4	-62.5	2	-64.5997	310.849
24	Dehari	D23DHD11A	309.1	LIN	TT 400-580	210.3	-35.7	217.3	-28.9	6	-52.0671	3.37168
25	Dehari	D23DHD11B	309.1	LIN	TT 450-580	218.8	-51.6	229.4	-42.9	2.8	-46.4135	342.336
26	Dehari	D23DHD12A	311	LIN	TT 400-580	152	-61.2	176.8	-65.3	1.9	-75.1943	246.715
27	Dehari	D23DHD12B	311	LIN	TT 450-580	171.1	-75.5	217	-72.6	6.1	-54.6249	288.729
28	Dehari	D23DHD12D	311	LIN	TT 520-580	134.4	-52.7	149.8	-61.2	7.6	-64.404	195.75
29	Dehari	D23DHD13B	313.95	LIN	TT 400-600	212.7	-22.3	216.5	-15.3	5.9	-47.9846	13.519
30	Dehari	D23DHD13C	313.95	LIN	TT 500-600	228.6	-54.5	238.2	-44.3	3.1	-39.4643	336.861
31	Dehari	D23DHD14A	316.85	LIN	TT 400-500, 540-580	134.8	-74.7	191.1	-70.6	15.9	-66.5983	271.428
32	Dehari	D23DHD14B	316.85	LIN	TT 540-560,580,640	208.7	-30	214.5	-23.6	9	-52.4154	10.0926
33	Dehari	D23DHD15A	319	LIN	TT 520-640	238.6	-58.8	247.2	-47.5	3.7	-33.0482	330.11
34	Dehari	D23DHD15B	319	LIN	TT 450-640	191.5	-51.8	206.4	-48.1	2.7	-67.1284	347.345
35	Dehari	D23DHD15D	319	LIN	TT 500-600	201	-53	215.2	-47.3	3	-59.5395	343.92
36	Dehari	D23DHD16B	321.25	LIN	TT 400-600	186.3	-47.5	199.7	-45.1	1.7	-71.8575	359.842
37	Dehari	D23DHD16C	321.25	LIN	TT 400-640	195.8	-47.5	208.2	-43.1	1.7	-64.2338	355.28
156	Main section	D21MSS16A	330	LIN	TT 150-585	336.6	70.3	331.9	60.5	7.1	66.0971	14.7959
157	Main section	D21MSS16B	330	LIN	TT 150-585	311.9	71.2	315.2	61.3	5.9	53.666	13.9551
158	Main section	D21MSS16C	330	LIN	TT 300-700	353	60.9	346	52	7.5	78.2257	348.431
159	Main section	D21MSS16D	330	LIN	TT 250-600	348.6	43.5	345.2	34.4	6.7	70.8113	302.708
160	Main section	D21MSS16E	330	LIN	TT 250-650	307.7	66	311.6	56.2	5.8	50.4598	5.13739
161	Main section	D21MSS16F	330	LIN	TT 300-700	324.2	52.1	323.8	42.1	6.8	57.2674	339.872
162	Main section	D21MSS16G	330	LIN	TT 250-675	356.2	58.7	349.1	50.1	11.2	80.5521	336.746
163	Main section	D21MSS16HD	330	LIN	TT 300-600	300.8	51.3	304.3	41.9	8.9	40.8349	350.371
164	Main section	D21MSS16I	330	LIN	TT 250-675	346.7	30.2	344	21	9.1	63.6122	292.899
165	Main section	D25MS1A	334.1	LIN	TT 550-625	353	23.8	359	25.3	2.2	70.4926	258.24
166	Main section	D25MS1A	334.1	LIN	T 450-575	4	51.9	19.9	49.7	2.7	72.9359	167.59
167	Main section	D25MS2C	335	LIN	TT 450-550	316	21.7	320	30.7	5.9	50.4887	330.911
168	Main section	D25MS3B	337.1	LIN	400-525	9.4	2.8	9.9	1.1	7.7	56.4456	237.203
169	Main section	D25MS3C	337.1	LIN	500-550	322.6	5.2	324.3	13.4	13.4	47.901	315.129
170	Main section	D25MS4A	338	LIN	450-550,575,625	16.9	41.9	27.1	37.5	3.9	63.2163	184.618
171	Main section	D25MS4B	338	LIN	450-600	12.2	17.2	15.8	14.5	2.6	60.6586	221.884
172	Main section	D25MS4C	338	LIN	450,525-625	2.1	8.9	4.1	8.7	5.4	61.3342	246.778
1	Thaplal	23THT1A	291	LIN	TT 400-600	186.1	-46.8	199.3	-44.5	3.6	-71.972	1.89954
2	Thaplal	23THT1C	291	LIN	TT400-580	169.3	-51.1	185.8	-52	4.5	-85.1169	345.93
3	Thaplal	23THT1D	291	LIN	TT 400-580	205.5	-40.7	214.5	-34.6	4.4	-56.2533	0.785832
4	Thaplal	23THT2A	292	LIN	TT 400-580	167.5	-36.5	177.5	-38.8	3.2	-78.8756	87.4448
5	Thaplal	23THT2B	292	LIN	TT 400-580	181.6	-42.1	193.2	-40.9	1.9	-75.0692	20.9193
6	Thaplal	23THT2C	292	LIN	TT 450-580	180.8	-43.7	192.9	-42.6	6.1	-76.1015	17.7241
7	Thaplal	23THT3A	293	LIN	TT450-640	171.7	-51.1	188.1	-51.6	2.2	-83.1494	347.811
8	Thaplal	23THT3B	293	LIN	TT 450-580	187.4	-43.1	198.9	-40.6	2.6	-70.7916	10.5214
9	Thaplal	23THT3C	293	LIN	TT 500-640	183.7	-42	195.1	-40.5	2.8	-73.5522	17.5435
10	Thaplal	23THT4A	294	LIN	TT 450-640	187.1	-37.6	196.6	-35.5	1.5	-70.1673	22.8582
11	Thaplal	23THT4B	294	LIN	TT 450-600	182.7	-37.9	192.6	-36.7	1	-73.3042	29.9788
12	Thaplal	23THT4C	294	LIN	TT 450-580	192.8	-33.7	200.7	-30.5	2.1	-65.1354	21.59
1	Sunetar	23STS1A	162	LIN	TT 450-580,640	192.2	-25.6	198	-22.8	1.6	-63.3737	32.8889
2	Sunetar	23STS1B	162	LIN	TT 450-600	183.5	-44.9	196	-43.3	3.5	-74.1314	9.55438
3	Sunetar	23STS1C	162	LIN	TT 400-580	177.9	-72.6	215.2	-69	2.8	-57.9651	296.76
4	Sunetar	23STS2A	163.2	LIN	TT 450-600	188.8	-58.3	207.9	-54.6	3.6	-66.8113	331.713
5	Sunetar	23STS2B	163.2	LIN	TT 450-600	222.9	-42.1	230	-33	3.2	-42.94	350.905
6	Sunetar	23STS3A	164	LIN	TT 450-520,560	181.8	-37.9	191.8	-36.9	11.9	-73.9078	31.6396
7	Sunetar	23STS5C	165.5	LIN	TT 400-450,520, 600	150.8	-56.5	171.1	-61.4	12.2	-77.9802	222.127
8	Sunetar	23STS5D	165.5	LIN	TT 520-580	159.4	-0.8	160.2	-5.8	11.5	-54.8457	111.308
9	Sunetar	23STS6A	166	LIN	TT 450-580	172.1	-29.1	179.5	-30.6	2	-73.7001	77.0335
10	Sunetar	23STS6C	166	LIN	TT 450-580	196.5	-39	205	-34.8	5.5	-63.8349	10.4611
11	Sunetar	23STS6D	166	LIN	TT 500-580	197.6	-47.2	209.7	-42.4	10.7	-62.7756	355.195
1	Rashole	23RSR1A	165	LIN	TT 400-540,580-600	222.9	-32.3	228	-23.4	4.6	-41.6344	359.011
2	Rashole	23RSR1B	165	LIN	TT 500-540, 580-600	205.1	-45.9	215.7	-39.7	4.6	-56.9481	354.195
3	Rashole	23RSR2A	167	LIN	TT 520-600	176.3	-61.7	199.9	-60.4	3.9	-72.0108	311.201
4	Rashole	23RSR2B	67	LIN	TT 500-600	181.7	-59.4	202.6	-57.1	2.4	-70.9466	324.035
5	Rashole	23RSR2C	167	LIN	TT 500-600	202.3	-49.2	214.6	-43.4	3.7	-58.9904	350.206
1	Bassi	23BSB1A	264	LIN	TT 400-500, 560-600	19	53.6	33.7	48.2	5.2	61.0152	163.324
2	Bassi	23BSB1B1	264	LIN	TT400-540, 580	353.1	69.7	26.9	67.8	4.5	63.3144	114.946
3	Bassi	23BSB1B2	264	LIN	TT 400-580	335.1	42.3	347.2	47.1	3.9	78.1067	326.58
4	Bassi	23BSB1A	264	LIN	TT 500-580	4.8	40.6	15.5	38.8	1.4	72.4934	199.863
