# Supplementary material for: Geochronological insights of middle miocene primates and vertebrate fauna of Ramnagar (J&K, India): Integrating litho- and magnetostratigraphy
Source: PLoS One. 2026 Feb 26;21(2):e0343500. doi: 10.1371/journal.pone.0343500 (PMC12944786; doi:10.1371/journal.pone.0343500)
Supplement: S3 Table — (XLSX) [file pone.0343500.s014.xlsx]

## Sheet: Site Mean Data
	S3 Table : Site Mean and VGP
S/No		Site name	Strat position	n	Strtigraphy declination	Stratigraphy Inclination	alpha-95	VGP latitude	VGP longitude	Chron
1	Main Section	21MSS9	156.5	5	341.2	53	22.3	74.3	353.4	N1
2	Main Section	23MS01	158.35	3	208.5	-37.4	11.19	-62.0648	3.26208	R1
3	Main Section	23MS03	168.85	3	202	-22	23.4	-60.6084	26.8915	R1
4	Main Section	23MS04	170.55	3	185.8	-28.8	23.27	-71.8083	57.1377	R1
5	Main Section	23MS06	178.75	3	166.5	-24.1	13.94	-66.3433	109.919	R1
6	Main Section	23MS07	179.85	3	189	-43.8	20	-79.3746	25.4165	R1
7	Main Section	23MS08	182.3	3	225.2	-42.9	20.62	-49.9425	344.591	R1
8	Main Section	23MS09	184.95	3	174.5	-18.9	21.79	-66.3788	88.9618	R1
9	Main Section	23MS13	198.85	3	203.8	-33	10.8	-64.0068	14.1885	R1
10	Main Section	23MS17	207.7	3	172.2	-31.9	19.6	-72.9834	101.607	R1
11	Main Section	23MS18	209.1	3	208	-12.8	18.4	-53.0047	24.5021	R1
12	Main Section	23MS20	213.7	3	203.6	-33.5	8.5	-64.3578	13.8887	R1
13	Main Section	23MS21	214.6	3	172.5	-56.8	29	-82.3351	204.283	R1
14	Main Section	D24MS121	215	3	21.2	65.4	32.02	68.2	116.5	N1
15	Main Section	21MSS12	219.4	10	343.6	42.2	6.9	73.4	319.2	N2
16	Main Section	23MS24	221.8	3	228.3	-40.8	13.8	-46.7233	345.122	R2
17	Main Section	23MS25	223.7	3	187	-17.7	18.9	-65.4159	58.51	R2
18	Main Section	23MS27	233.15	3	199.6	-24.1	10.9	-63.0113	29.1577	R2
19	Main Section	23MS28	234.05	3	223	-34.6	13.6	-49.2722	354.161	R2
20	Main Section	23MS29	239.2	3	205.9	-30.7	23	-61.5345	13.8577	R2
21	Main Section	23MS30	240.05	3	193.5	-35.7	10.6	-72.2557	29.1991	R2
22	Main Section	23MS31	240.3	3	200.9	-26.6	7.8	-63.3037	24.9458	R2
23	Main Section	23MS32	241.5	3	187.7	-43.9	5.1	-80.2396	29.911	R2
24	Main Section	21MSS14	245.2	11	342.5	43.3	3.2	73	323.5	N3
25	Main Section	23MS38	254.7	3	182.6	-26.2	24.3	-70.8906	67.5917	R3
26	Main Section	23MS40	258.5	3	196.1	-43.2	18.7	-74.0066	9.67193	R3
27	Main Section	23MS42	264.9	3	351.3	63.5	35.8	75.983	49.1592	N4
28	Main Section	23MS43	272.9	3	352.4	44.1	27.5	80.4165	300.96	N4
29	Main Section	23MS44	274.2	3	333.2	26.6	28.6	59.2558	314.148	N4
30	Main Section	23MS45	275.8	3	356.3	20.4	13.8	67.4907	264.864	N4
31	Main Section	21MSS15	285	10	349.4	33.4	5.1	72.6	291.1	N4
1	Dehari	23DHD1	289.75	3	199.9	-47.3	18.9	-72.3617	354.343	R4
2	Dehari	23DHD4	295.7	3	215	-41	34.3	-57.9315	353.123	R4
3	Dehari	23DHD8	303.6	3	175.2	-50.7	13.6	-85.7062	147.843	R4
4	Dehari	23DHD10	307.3	3	197.5	-56.7	14.8	-75.0155	323.069	R4
5	Dehari	23DHD12	311	3	175.4	-68.6	21.2	-70.6013	246.77	R4
6	Dehari	23DHD15	319	3	228	-49	22.1	-49.2542	335.953	R4
32	Main Section	21MSS16	330	9	331.4	47.8	11.3	65.2	343.9	N5
33	Main Section	24MS4	338	3	14.9	20.4	28.86	63.8637	220.303	N5
1	Thaplal	23THT1	291	3	201.3	-44.3	20.8	-70.2842	359.935	R4
2	Thaplal	23THT2	292	3	187.7	-41	10.8	-78.4857	37.341	R4
3	Thaplal	23THT3	293	3	194.4	-44.3	11.3	-75.7536	10.0771	R4
4	Thaplal	23THT4	295	3	196.7	-34.3	7.2	-69.5327	24.2768	R4
1	Sunetar 3	23STS2	163.2	3	223.6	-41.2	22.7	-50.7927	347.307	R1
2	Sunetar 4	23STS6	166	3	197.7	-36.7	22.6	-69.9923	18.9523	R1
1	Rashole	23RSR2	164	3	206.8	-53.8	15.6	-67.7	333.9	R1
1	Bassi	23BSB2	264	4	14.5	51.8	20.69	77.76	162.97	N4
