# Supplementary material for: Geochronological insights of middle miocene primates and vertebrate fauna of Ramnagar (J&K, India): Integrating litho- and magnetostratigraphy
Source: PLoS One. 2026 Feb 26;21(2):e0343500. doi: 10.1371/journal.pone.0343500 (PMC12944786; doi:10.1371/journal.pone.0343500)
Supplement: S4 Table — (XLSX) [file pone.0343500.s015.xlsx]

## Sheet: Dehari_Cricetid_table
S4 Table. Comparative measurements of Megacricetodon and Democricetodon relative to Dehari cricetid.
Taxon	M1 MD Mean (Range, n)	M1 BL Mean (Range, n)	M1 size (MD*BL) Mean	M1 shape (MD/BL) Mean	Reference
Dehari "M. daamsi"	2.30 (2.3, 1)	1.25 (1.25, 1)	2.875	1.84	Parmar et al. (2015)
M. daamsi	1.53 (1.52-1.53, 2)	0.96 (0.90-1.00, 5)	1.46095	1.59186	Lindsay (1988)
M. aguilari	1.69 (1.60-1.76, 5)	1.09 (1.05-1.17, 5)	1.84448	1.54113	Lindsay (1988)
M. sivalensis	1.59 (1.48-1.69, 21)	1.01 (20)	1.59912	1.57696	Lindsay (1988)
M. mythikos	1.92 (1.92, 1)	1.16 (1.02-1.29, 5)	2.23104	1.65232	Lindsay (1988)
D. feifari	2.40 (2.17-2.98, 27)	1.49 (1.32-1.66, 30)	3.57989	1.61033	Lindsay (2017)
D. kohatensis	2.02 (1.90-2.08, 3)	1.32 (1.20-1.42, 3)	2.6664	1.5303	Wessels et al. (1982) Cheema et al. (2000)
Democricetodon sp. B-C	2.30 (2.30, 1)	1.45 (1.45, 1)	3.335	1.58621	Cheema et al. (2000)
Notes: MD = maximum mesiodistal length, BL=maximum buccolingual breadth. Note that the cricetid M1 specimen from Dehari is too large to be Megacricetodon (it is outside the range of Megacricetodon species). Although relatively narrow, the Dehari M1 is within the size range of Democricetodon and It is more likely to represent a species within this genus. See text for further details.

## Sheet: Sheet1
Democricetodon feifari (Lindsay et al., 2017)				Dehari Cricetid	Parmar et al., 2015
M1 length	2.4	(2.17-2.98)	n=	M1 length	2.3
M1 W	1.5	(1.32-1.66)	n=	M1 W	1.25
M1 shape	1.6	M1 size	1.89737	M1 shape	1.84	M1 size	1.69558
m2 length	1.652	(1.14-1.88)	n=	m2 length	1.5
m2 W	1.419	(0.98-1.72)	n=	m2 W	1.25
m2 shape	1.1642	m2 Size	1.53107	m2 shape	1.2	m2 Size	1.36931
Democricetodon kohatensis (Wessels et al., 1982; Cheema et al., 2000)
M1 length	2.01667	(1.9-2.08)	n=3
M1 W	1.32333	(1.2-1.42)	n=3
M1 shape	1.52393	M1 size	1.63362
m2 length	1.52	(1.4-1.65)	n=8
m2 W	1.26	(1.15-1.33)	n=8
m2 shape	1.20635	m2 Size	1.38391
Democricetodon sp. B-C (Cheema et al., 2000)
M1 length	2.3		n=1
M1 W	1.45		n=1
M1 shape	1.58621	M1 size	1.8262
m2 length	1.7		n=1
m2 W	1.6		n=1
m2 shape	1.0625	m2 Size	1.64924
Megacricetodon daamsi (Lindsay, 1988)
M1 length	1.525	(1.52-1.53)	n=2
M1 W	0.958	(0.9-1.0)	n=5
M1 shape	1.59186	M1 size	1.2087
m2 length	1.023	(0.97-1.08)	n=4
m2 W	0.863	(0.79-0.93)	n=4
m2 shape	1.1854	m2 Size	0.9396
Megacricetodon aguilari (Lindsay, 1988)
M1 length	1.686	(1.6-1.76)	n=5
M1 W	1.094	(1.05-1.17)	n=5
M1 shape	1.54113	M1 size	1.35812
m2 length	1.224	(1.20-1.27)	n=7
m2 W	1.015	(0.92-1.08)	n=8
m2 shape	1.20591	m2 Size	1.11461
Megacricetodon sivalensis (Lindsay, 1988)
M1 length	1.588	(1.48-1.69)	n=21
M1 W	1.007	(0.92-1.08)	n=20
M1 shape	1.57696	M1 size	1.26456
m2 length	1.119	(0.88-1.18)	n=24
m2 W	0.935	(0.79-1.01)	n=24
m2 shape	1.19679	m2 Size	1.02287
Megacricetodon mythikos (Lindsay, 1988)
M1 length	1.92		n=1
M1 W	1.162	(1.02-1.29)	n=5
M1 shape	1.65232	M1 size	1.49367
m2 length	1.44		n=1
m2 W	1.32		n=1
m2 shape	1.09091	m2 Size	1.3787
