# Supplementary material for: Geochronological insights of middle miocene primates and vertebrate fauna of Ramnagar (J&K, India): Integrating litho- and magnetostratigraphy
Source: PLoS One. 2026 Feb 26;21(2):e0343500. doi: 10.1371/journal.pone.0343500 (PMC12944786; doi:10.1371/journal.pone.0343500)
Supplement: S5 Table — (XLSX) [file pone.0343500.s016.xlsx]

## Sheet: Sheet2
S5 Table: Sediment accumulation rate of three possible scenarios and Extrapolated Age
MPTS	GPTS Chron	Chron base age (Ma)	M level (m)	Duration (Ma)	Depth Range (m)	Thickness (m)	SAR (cm/kyr)		SAR = (Thickness × 100) / (Duration × 1000)
OPTION 1									Extrapolated Age Dalsar* = Chron base age – ((site-chron meter difference) / ((Chron base meter level difference) / (Chron base age difference)))
N5	C5An.2n	12.474	321						Extrapolated Age Kulwanta * = Chron base age + ((site-chron meter difference) / ((Chron base meter level difference) / (Chron base age difference)))
R4	C5Ar.1r	12.735	285	0.261	285–321	36	13.78
N4	C5Ar.1n	12.77	260	0.035	260–285	25	71.43		Dalsar Age Option 1: 11.833= 12.174 – ((440 – 321) / ((321 – 156) / (13.363– 12.474)))
R3	C5Ar.2r	12.829	246	0.059	246–260	14	23.73		Kulwanta Age Option 1: 14.17= 13.363 + ((156 – 5) / ((321 – 156) / (13.363– 12.474)))
N3	C5Ar.2n	12.887	242	0.058	242–246	4	6.9
R2	C5Ar.3r	13.032	220	0.145	220–242	22	15.17
N2	C5AAn	13.183	214	0.151	214–220	6	3.97
R1	C5AAR	13.363	156	0.181	156–214	58	32.04
	Dalsar*	11.83
	Kulwanta*	14.17
OPTION2
N5	C5An.1n	12.174	321						Dalsar Age Option 2 : 11.556= 12.174 – ((440 – 321) / ((321 – 156) / (13.032– 12.174)))
R4	C5An.1r	12.272	285	0.098	285–321	36	36.73		Kulwanta Age Option 2: 13.81= 13.817+ ((156 – 5) / ((321 – 156) / (13.032– 12.174)))
N4	C5An.2n	12.474	260	0.202	260–285	25	12.38
R3	C5Ar.1r	12.735	246	0.261	246–260	14	5.36
N3	C5Ar.1n	12.77	242	0.035	242–246	4	11.43
R2	C5Ar.2r	12.829	220	0.059	220–242	22	37.29
N2	C5Ar.2n	12.887	214	0.058	214–220	6	10.35
R1	C5Ar.3r	13.032	156	0.145	156–214	58	40
	Dalsar*	11.556
	Kulwanta*	13.81
OPTION 3
N1	C5r.2n	11.657	321
R4	C5r.3r	12.049	285	0.392	285–321	36	9.18		Dalsar Age Option 2: 10.812= 11.657 – ((440 – 321) / ((321 – 156) / (12.829– 11.657)))
N4	C5An.1n	12.174	260	0.125	260–285	25	20		Kulwanta Age Option 3: 14.001= 12.829+ ((156 – 5) / ((321 – 156) / (12.829– 11.657)))
R3	C5An.1r	12.272	246	0.098	246–260	14	14.29
N3	C5An.2n	12.474	242	0.202	242–246	4	1.98
R2	C5Ar.1r	12.735	220	0.261	220–242	22	8.43
N2	C5Ar.1n	12.77	214	0.035	214–220	6	17.14
R1	C5Ar.2r	12.829	156	0.059	156–214	58	98.31
	Dalsar*	10.812
	Kulwanta*	14.001
